# Supplementary material for: Hepatocyte-derived FGL1 accelerates liver metastasis and tumor growth by inhibiting CD8+ T and NK cells
Source: JCI Insight. 2024 May 23;9(13):e173215. doi: 10.1172/jci.insight.173215 (PMC11383586; doi:10.1172/jci.insight.173215)
Supplement: Supporting data values [file jciinsight-9-173215-s014.xlsx]

## Sheet: Fig 1A
Figure 1A	Human
	Liver	Pancreas	Placenta	Spleen	Lung
	4163.9	549.5	0	0	0
	Mouse
	Liver	Pancreas	Placenta	Spleen	Lung
	4784.49	4.663	5.1425	4.663	85.099

## Sheet: Fig 1B
Figure 1B	Liver	Spleen	Lung
	1	0	0
	1.46409	0	0
	0.732043	0	0

## Sheet: Fig 1E
Figure 1E	Liver tissue	Hepatocyte	NPC
	1	1.43396	0.07966
	1.01045	1.07177	0.051474
	0.650671	0.861546	0.070805

## Sheet: Fig 1F
Figure 1F	Hepatocyte	CD8+ T	NK
	1	5.17e-05	0.000353
	1	8.28e-05	0.000419
	0.888843	9.92e-05	0.000292

## Sheet: Fig 2D
Figure 2D	CD8+ T / g liver (×105）			CD69+(%) of CD8+ T
	Fgl1+/+	Fgl1-/-		Fgl1+/+	Fgl1-/-
	0.466	0.883		13	9.65
	0.779	0.796		18.1	30.9
	0.699	0.954		10.1	13.9
	0.539	0.996		11.5	15.7
	0.794	1.07		9.97	18.2
	0.774	1.52		10.4	30.9
	0.666	1.92		13.3	22.4
	1			11.6

## Sheet: Fig 2E
Figure 2E	NK / g liver (×105）			CD27-CD11b+ (%) of NK			NKG2D+ (%) of NK
	Fgl1+/+	Fgl1-/-		Fgl1+/+	Fgl1-/-		Fgl1+/+	Fgl1-/-
	0.366	0.777		23.8	25.1		53.2	69.3
	0.65	0.658		24.2	34.1		68.3	63.9
	0.901	0.608		26.3	30.7		60.2	65.8
	0.47	0.684		21.1	37.5		61.2	62.7
	0.32	0.807		21	30.4		64.1	66.3
	0.319	1.01		28.4	32.3		56.6	74.5
	0.384	1.53		25.3	35.1		61.9	68.4
	0.601			19.4			62

## Sheet: Fig 2F
Figure 2F	CD8+ T / spleen (×106）			CD69+(%) of CD8+ T			NK / spleen (×106）			CD27-CD11b+ (%) of NK			NKG2D+ (%) of NK
	Fgl1+/+	Fgl1-/-		Fgl1+/+	Fgl1-/-		Fgl1+/+	Fgl1-/-		Fgl1+/+	Fgl1-/-		Fgl1+/+	Fgl1-/-
	3.87	3.83		4.46	5.61		1.36	1.8		24.5	36.6		23.5	24.1
	1.5	4.77		9.22	7.64		1.17	1.63		42.5	31.8		32.8	17.2
	4.16	5.7		4.66	6.73		1.49	1.88		18.4	39.1		25	7.8
	4.91			5.21			1.81			21.5			24.4
	CD8+ T / LN (×105）			CD69+(%) of CD8+ T			NK / g liver (×104）			CD27-CD11b+ (%) of NK			NKG2D+ (%) of NK
	Fgl1+/+	Fgl1-/-		Fgl1+/+	Fgl1-/-		Fgl1+/+	Fgl1-/-		Fgl1+/+	Fgl1-/-		Fgl1+/+	Fgl1-/-
	0.578	1.79		7.5	6.25		0.246	0.707		17.8	13.3		67.3	64.4
	1.7	1.29		8.52	7.22		0.588	0.295		21.8	19.4		65.3	66.9
	1.92	2.33		7.39	5.64		0.448	0.459		22.3	19		57.7	62.9
	1.63	2.46		6.77	6.22		0.396	0.634		23.6	26.5		54.2	56.8
	2.87	1.9		7.24	5.99		0.952	0.445		20.2	20.1		57.8	60.6

## Sheet: Fig 3B
Figure 3B	CD8+ T / g liver (×105）			CD69+(%) of CD8+ T
	Rat IgG	Anti-FGL1		Rat IgG	Anti-FGL1
	0.641889	1.76471		11.9	13
	0.524417	0.940148		13.2	18.7
	0.595814	1.61793		10.5	9.15
	0.481	0.754286		12.5	21.7
	0.621701	0.680085		7.13	25.6
	0.675684	1.3434		9.09	17
	0.595648	1.14489		4.96	13.7
	0.501563	0.789535		9.63	23.7
	0.685593	0.64903		8.68	14.6

## Sheet: Fig 3C
Figure 3C	NK / g liver (×105）			CD27-CD11b+ (%) of NK			NKG2D+ (%) of NK
	Rat IgG	Anti-FGL1		Rat IgG	Anti-FGL1		Rat IgG	Anti-FGL1
	0.604	0.802		27.4	30.4		45.3	48.4
	0.575	0.839		24.9	32.1		47.4	56.4
	0.703	0.568		27.9	34.3		51.8	61.1
	0.541	0.379		23.7	25.8		41.9	69.3
	0.894	0.827		28.3	31.4		54.3	63.9

## Sheet: Fig 3D
Figure 3D	CD8+ T / spleen (×106）			CD69+(%) of CD8+ T
	Rat IgG	Anti-FGL1		Rat IgG	Anti-FGL1
	3.02	1.99		5.81	5.5
	0.952	2.46		5.52	4.75
	4.56	2.31		7.95	5.28
	5.28	3.97		8.09	5.94
	0.974	5.28		3.44	6.19
	1.88	4.44		3.51	4.07
	1.75	2.08		2.85	4.25
	3.2	3.85		2.67	4.95
	3.96	3.45		3.53	4.4

[truncated: 47 more sheets: Fig 3E, Fig 4C, Fig 4D, Fig 5C, Fig 5F, Fig 6B, Fig 6C, Fig 6E, Fig 6F, Fig 6G, Fig 6I, Fig 7A, Fig 7C, Fig 7D, Fig 8A, Fig 8B, Fig 8C, Fig 8D, Fig 8E, Fig 8F …]
